# Supplementary material for: Protective Effect of Avenanthramide-C on Auditory Hair Cells against Oxidative Stress, Inflammatory Cytokines, and DNA Damage in Cisplatin-Induced Ototoxicity
Source: Int J Mol Sci. 2023 Feb 2;24(3):2947. doi: 10.3390/ijms24032947 (PMC9918115; doi:10.3390/ijms24032947)
Supplement: Supplementary file 1 [file ijms-24-02947-s001.zip]

Archive with 1 entries (1 files):
- ijms-2081247-supplementary.pdf
